# Supplementary material for: The alien slipper limpet Crepipatella dilatata (Lamarck, 1819) in northern Spain: A multidisciplinary approach to its taxonomic identification and invasive biology
Source: PLoS One. 2018 Oct 30;13(10):e0205739. doi: 10.1371/journal.pone.0205739 (PMC6207300; doi:10.1371/journal.pone.0205739)
Supplement: S1 Dataset — (XLSX) [file pone.0205739.s001.xlsx]

## Sheet: Hoja1
Species	Source	Indentity code/voucher number	SL (mm)	SW (mm)	SS (mm)	SC (mm)	SC/SS	SW/SL	SC/SL	SC/SW	sex category	site	year	Cluster	observation
C. dilatata	Present study	BOS GAS 128	24.3	20.91	13.66	5.86	0.42899	0.860494	0.241152	0.280249	female	Gijón	2010	1	sex determined directly ; barcoded
C. dilatata	Present study	BOS GAS 129	20	16.76	10.93	3.604	0.329735	0.838	0.1802	0.215036	intersex	Gijón	2010	3	sex determined directly; barcoded
C. dilatata	Present study	BOS GAS 155	9.45	7.76	4.59	1.917	0.417647	0.821164	0.202857	0.247036	male	Gijón	2010	3	sex determined directly
C. dilatata	Present study	BOS GAS 92	36.25	30.89	21.42	9.165	0.427871	0.852138	0.252828	0.296698	female	Gijón	2010	1	sex determined directly
C. dilatata	Present study	BOS GAS 110	28.4	25.38	15.46	6.524	0.421992	0.893662	0.229718	0.257053	female	Gijón	2010	1	sex determined directly
C. dilatata	Present study	BOS GAS 152	15.85	13.12	8.18	2.98	0.364303	0.82776	0.188013	0.227134	male	Gijón	2010	3	sex determined directly
C. dilatata	Present study	C-d-17	25.45	20	11.27	3.49	0.309672	0.785855	0.137132	0.1745	female	Gijón	2010	3	sex determined directly
C. dilatata	Present study	BOS GAS 130	32.2	27.08	19.92	6.946	0.348695	0.840994	0.215714	0.256499	female	Gijón	2010	4	sex determined directly; barcoded
C. dilatata	Present study	BOS GAS 113	36.8	33.21	20.89	9.117	0.436429	0.902446	0.247745	0.274526	female	Gijón	2010	1	sex determined directly
C. dilatata	Present study	BOS GAS 145	31.7	29.7	19.33	6.477	0.335075	0.936909	0.204322	0.218081	female	Gijón	2010	4	sex determined directly
C. dilatata	Present study	BOS GAS 150	23.9	22.3	13.44	5.892	0.438393	0.933054	0.246527	0.264215	female	Gijón	2010	1	sex determined directly
C. dilatata	Present study	c-d-35	27.05	23.93	16.57	7.01	0.423054	0.884658	0.25915	0.292938	female	O Grove	2012	1	sex determined directly
C. dilatata	Present study	c-d-117	30.2	23.3	15.29	5.572	0.364421	0.771523	0.184503	0.239142	female	O Grove	2012	2	sex determined directly
C. dilatata	Present study	c-d-118	12.2	10.34	6.48	1.952	0.301235	0.847541	0.16	0.188781	male	O Grove	2012	3	sex determined directly
C. dilatata	Present study	c-d-142	7.55	5.81	3.75	0.95	0.253333	0.769536	0.125828	0.163511	male	O Grove	2016	3	sex determined directly
C. dilatata	Present study	c-d-144	20.1	17.25	10.95	3.99	0.364384	0.893035	0.198507	0.231304	intersex	O Grove	2016	3	sex determined directly
C. dilatata	Present study	ZA CRE DIL 5/1	12	10.28	6.68	2.24	0.335329	0.856667	0.186667	0.217899	male	O Grove	2016	3	sex determined directly
C. dilatata	Present study	c-d-163	12.25	10.49	6.19	2.183	0.352666	0.856327	0.178204	0.208103	male	O Grove	2016	3	sex determined directly
C. dilatata	Present study	c-d-164	35.1	31.67	20.56	8.209	0.39927	0.902279	0.233875	0.259204	female	O Grove	2016	4	sex determined directly
C. dilatata	Present study	MNCN 15.05/78298	32	32.09	17.68	5.481	0.310011	1.00281	0.171281	0.170801	female	O Grove	2016	4	empty shell; sex determinated by comparision of SL with sex-size distribution
C. dilatata	Present study	ZA CRE DIL 5/2	19.35	17.06	10.38	2.023	0.194894	0.881654	0.104548	0.118581	intersex	O Grove	2016	3	empty shell; SL within overlapping female and intersex size
C. dilatata	Present study	ZA CRE DIL 7/1	26.45	21.71	13.86	4.287	0.309307	0.820794	0.162079	0.197467	female	O Grove	2016	2	empty shell; sex determinated by comparision of SL with sex-size distribution
C. dilatata	Present study	ZA CRE DIL 2/1	43.8	35.92	24.27	10.03	0.413267	0.820091	0.228995	0.279232	female	O Grove	2016	4	empty shell; sex determinated by comparision of SL with sex-size distribution
C. dilatata	Present study	ZA CRE DIL 2/2	25.25	23.8256	15.7974	6.73333	0.42623	0.94359	0.266667	0.282609	female	O Grove	2016	1	empty shell; sex determinated by comparision of SL with sex-size distribution
C. dilatata	Present study	ZA CRE DIL 7/2	29.15	22.1392	17.0964	6.51878	0.381295	0.759494	0.223629	0.294444	female	O Grove	2016	2	empty shell; sex determinated by comparision of SL with sex-size distribution
C. dilatata	Present study	MNCN 15.05/78298	34.75	30.1338	19.7472	6.53967	0.331169	0.867159	0.188192	0.217021	female	O Grove	2016	4	empty shell; sex determinated by comparision of SL with sex-size distribution
C. dilatata	Present study	ZA CRE DIL 2/3	28.6	26.183	17.327	6.28906	0.362963	0.915491	0.219897	0.240196	female	O Grove	2016	4	empty shell; sex determinated by comparision of SL with sex-size distribution
C. dilatata	Present study	ZA CRE DIL 7/3	29.65	24.4347	16.8049	6.18111	0.367816	0.824104	0.208469	0.252964	female	O Grove	2016	2	empty shell; sex determinated by comparision of SL with sex-size distribution
C. dilatata	Present study	ZA CRE DIL 7/4	28.75	23	14.6944	5.23889	0.356522	0.8	0.182222	0.227778	female	O Grove	2016	2	empty shell; sex determinated by comparision of SL with sex-size distribution
C. dilatata	Present study	shell 25	23	22.6984	14.1016	3.77049	0.26738	0.986885	0.163934	0.166113	female	O Grove	2016	3	empty shell; sex determinated by comparision of SL with sex-size distribution
C. dilatata	Present study	ZA CRE DIL 5/3	23	18.7371	12.9871	3.27155	0.251908	0.814655	0.142241	0.174603	female	O Grove	2016	3	empty shell; sex determinated by comparision of SL with sex-size distribution
C. dilatata	Present study	ZA CRE DIL 7/5	26.65	22.8983	16.3005	5.56286	0.34127	0.859223	0.208738	0.242938	female	O Grove	2016	2	empty shell; sex determinated by comparision of SL with sex-size distribution
C. dilatata	Present study	MNCN 15.05/78298	33.1	28.9007	19.3907	6.79291	0.350318	0.873134	0.205224	0.235043	female	O Grove	2016	4	empty shell; sex determinated by comparision of SL with sex-size distribution
C. dilatata	Present study	MNCN 15.05/78298	37.35	33.2286	22.7964	6.95483	0.305085	0.889655	0.186207	0.209302	female	O Grove	2016	4	empty shell; sex determinated by comparision of SL with sex-size distribution
C. dilatata	Present study	ZA CRE DIL 7/6	29.15	23.4765	16.0423	5.86913	0.365854	0.805369	0.201342	0.25	female	O Grove	2016	2	empty shell; sex determinated by comparision of SL with sex-size distribution
C. dilatata	Present study	ZA CRE DIL 2/4	32.3	26.3241	16.8686	7.26183	0.430493	0.814988	0.224824	0.275862	female	O Grove	2016	1	empty shell; sex determinated by comparision of SL with sex-size distribution
C. dilatata	Present study	ZA CRE DIL 7/8	25.45	19.9002	19.9002	4.99486	0.250996	0.781931	0.196262	0.250996	female	O Grove	2016	2	empty shell; sex determinated by comparision of SL with sex-size distribution
C. dilatata	Present study	ZA CRE DIL 7/9	30.25	25.7574	17.571	4.89191	0.278409	0.851485	0.161716	0.189922	female	O Grove	2016	2	empty shell; sex determinated by comparision of SL with sex-size distribution
C. dilatata	Present study	ZA CRE DIL 2/5	22.23	21.3655	12.35	5.5575	0.45	0.961111	0.25	0.260116	female	O Grove	2016	1	empty shell; sex determinated by comparision of SL with sex-size distribution
C. dilatata	Present study	shell 10	27.17	21.6125	16.302	5.3105	0.325758	0.795455	0.195455	0.245714	female	O Grove	2016	2	empty shell; sex determinated by comparision of SL with sex-size distribution
C. dilatata	Present study	ZA CRE DIL 2/4	32.85	28.2806	19.3889	7.03929	0.363057	0.860902	0.214286	0.248908	female	O Grove	2016	4	empty shell; sex determinated by comparision of SL with sex-size distribution
C. dilatata	Present study	shell 14	22.73	20.7535	11.8591	3.58245	0.302083	0.913043	0.157609	0.172619	female	O Grove	2016	3	empty shell; sex determinated by comparision of SL with sex-size distribution
C. dilatata	Present study	MNCN 15.05/78298	26.8492	24.4354	14.584	5.11888	0.350993	0.9101	0.190653	0.209486	female	O Grove	2016	4	empty shell; sex determinated by comparision of SL with sex-size distribution
C. dilatata	Present study	ZA CRE DIL 2	27.2355	22.9898	15.3587	6.08553	0.396226	0.844111	0.223441	0.264706	female	O Grove	2016	1	empty shell; sex determinated by comparision of SL with sex-size distribution
C. dilatata	Present study	ZA CRE DIL 2	27.6595	25.6767	16.556	7.63362	0.461078	0.928315	0.275986	0.297297	female	O Grove	2016	1	empty shell; sex determinated by comparision of SL with sex-size distribution
C. dilatata	Present study	shell IV	24.0634	19.4659	13.1077	4.89094	0.373134	0.808943	0.203252	0.251256	female	O Grove	2016	2	empty shell; sex determinated by comparision of SL with sex-size distribution
C. dilatata	Present study	ZA CRE DIL 6	13.3	11.81	7.4	2.67	0.360811	0.88797	0.200752	0.22608	intersex	O Grove	2016	3	empty shell; sex determinated by comparision of SL with sex-size distribution
C. dilatata	Present study	ZA CRE DIL 5	16.78	14.29	9.2	1.616	0.175652	0.851609	0.0963051	0.113086	intersex	O Grove	2016	3	empty shell; SL within overlapping female and intersex size
C. dilatata	Present study	ZA CRE DIL 5	10	8.52	5.48	1.08	0.19708	0.852	0.108	0.126761	male	O Grove	2016	3	empty shell; sex determinated by comparision of SL with sex-size distribution
C. dilatata	Present study	ZA CRE DIL 6	9.2	8.27	4.04	1.305	0.32302	0.898913	0.141848	0.157799	male	O Grove	2016	3	empty shell; sex determinated by comparision of SL with sex-size distribution
C. dilatata	Present study	BOS GAS 141	19.66	14.98	9.631	3.21	0.333299	0.761953	0.163276	0.214286	male	O Grove	2012	3	empty shell; sex determinated by comparision of SL with sex-size distribution
C. dilatata	Present study	ZA CRE DIL 7	33.29	23.83	20.12	4.837	0.240408	0.715831	0.145299	0.202979	female	O Grove	2016	2	empty shell; sex determinated by comparision of SL with sex-size distribution
C. dilatata	Present study	shell 4	34.7	33.02	21.17	6.729	0.317855	0.951585	0.193919	0.203786	female	O Grove	2016	4	empty shell; sex determinated by comparision of SL with sex-size distribution
C. dilatata	Present study	shell 3	35.82	31.54	20.12	6.87	0.341451	0.880514	0.191792	0.217819	female	O Grove	2016	4	empty shell; sex determinated by comparision of SL with sex-size distribution
C. dilatata	Present study	ZA CRE DIL 5	10.48	8.56	5.48	1.16	0.211679	0.816794	0.110687	0.135514	male	O Grove	2016	3	empty shell; sex determinated by comparision of SL with sex-size distribution
C. dilatata	Present study	ZA CRE DIL 7	26	21.1604	15.6503	4.50443	0.287818	0.81386	0.173247	0.212871	female	O Grove	2016	2	empty shell; sex determinated by comparision of SL with sex-size distribution
C. dilatata	Present study	ZA CRE DIL 5	20.7789	17.7468	10.9691	3.21047	0.292683	0.854077	0.154506	0.180905	female	O Grove	2016	3	empty shell; sex determinated by comparision of SL with sex-size distribution
C. dilatata	Present study	MNCN 15.05/75171	29.5644	24.5807	15.7296	6.48911	0.412541	0.831431	0.219491	0.263992	female	O Grove	2012	1	empty shell; sex determinated by comparision of SL with sex-size distribution; barcoded
C. dilatata	Present study	MNCN 15.05/75174	21.9492	19.3034	12.5938	3.87338	0.307563	0.87946	0.176471	0.200658	female	O Grove	2012	3	empty shell; sex determinated by comparision of SL with sex-size distribution; barcoded
C. dilatata	[1]	MACN33901	26	22.4	13.3	5.994	0.448	0.862	0.268	0.231	female	Argentine	2000
C. dilatata	[1]	MACN3301	14.56	11.08	7.49	3.32	0.4432	0.7602	0.297	0.226	male	Argentine	2000
C. dilatata	[2]	Figure 2H in [2]	39.8	38.1121	23.4536	7.10714	0.30303	0.957589	0.178571	0.18648		Peru
C. cf. dilatata	[3]	Figure 8Ñ in [3], UCCC28997	24	22.8197	14.8946	4.21546	0.283019	0.95082	0.175644	0.184729		Punta Pingueral, Chile	2001
C. dilatata	[4]	Figure 4B in [4], right individual	31.8095	26	16.2857	5.71429	0.350877	0.817365	0.179641	0.21978		Argentine
C. dilatata	[4]	Figure 4B in [4], central individual	23.3333	22.4762	14.9524	4.95238	0.33121	0.963265	0.212245	0.220339		Argentine
C. dilatata	[5]	Figure 1A in [5], IZUA Mg 037	37.2	32	21.3	10	0.4695	0.8602	0.2688	0.3125	female	Chinquihue, Chile
References
1. Penchaszadeh P, Pastorino G, Cledón M. Crepidula dilatata Lamarck, 1822 truly living in the South Western Atlantic. Veliger. 2002;45(2): 172-174.
2. Paredes C, Cardoso F. La Familia Calypstraeidae en el Perú (Gastropoda: Caenogastropoda). Rev peru biol número especial. 2007;13: 177-182.
3. Aldea y Valdovinos. Moluscos del intermareal rocoso del centro-sur de chile (36° - 38°s): Taxonomía y clave de identificación. Gayana. 2005;69(2): 364-396.
4. Veliz D, Winkler FM, Guisado C, Collin R. A new species of Crepipatella (Gastropoda: Calyptraeidae) from northern Chile. Molluscan Res. 2012;32(3): 145-153.
5. Gallardo CS. Especies gemelas del género Crepidula (Gastropoda: Calyptraeidae) en la costa de Chile: una redescripción de Crepidula dilatata Lamarck y descripción de Crepidula fecunda n. sp. Stud Neotrop Fauna Environ. 1979;14: 215-226.
