# Supplementary material for: The alien slipper limpet Crepipatella dilatata (Lamarck, 1819) in northern Spain: A multidisciplinary approach to its taxonomic identification and invasive biology
Source: PLoS One. 2018 Oct 30;13(10):e0205739. doi: 10.1371/journal.pone.0205739 (PMC6207300; doi:10.1371/journal.pone.0205739)
Supplement: S2 Dataset — (XLS) [file pone.0205739.s002.xls]

## Sheet: Hoja1
date of collection	site	code of basal individual	aggregate size	juveniles	males	intersex	females	basal individual (mm)	smallest female size (mm)	maximum male size (mm)	mean size of the aggregate members (mm)	determination of aggregate size	determination of size and sex of hitch hickers	model II regression	observation
2010-04-01	Gijón	C-d-01	2	0	1	0	1	27.6	27.6	15	21.3	indirectly	indirectly	no
2010-04-01	Gijón	BOS-GAS 128	2	0	1	0	1	24.3	24.3	15	19.65	indirectly	indirectly	no
2010-04-01	Gijón	C-d-04	3	0	1	1	1	40	40	15	25.1	indirectly	indirectly	no
2010-04-01	Gijón	BOS-GAS 132	2	0	1	0	1	20.2	20.2	14	17.1	indirectly	indirectly	no
2010-04-01	Gijón	C-d-09	2	?	?	?	1	36.25				indirectly	not possible; limits of home scars blurred	no
2010-04-01	Gijón	BOS-GAS 110	2	0	1	0	1	28.4	28.4	15	21.7	indirectly	indirectly	no
2010-04-01	Gijón	lost	3	0	0	0	3	36	15			indirectly	indirectly	no
2010-04-01	Gijón	C-d-17	2	?	?	?	1	25.45				indirectly	not possible; limits of home scars blurred	no
2010-04-01	Gijón	BOS-GAS 124	2	?	?	?	1	23.6				indirectly	not possible; limits of home scars blurred	no
2010-04-01	Gijón	Cd-14	3	0	2	0	1	42.7	42.7	18		indirectly	indirectly	no
2010-04-01	Gijón	lost	3	?	?	?	2	33				indirectly	not possible; limits of home scars blurred	no
2010-04-01	Gijón	C-d-19	3	?	?	?	1	34				indirectly	not possible; limits of home scars blurred	no
2010-04-01	Gijón	MNCN 15.05/75176	3	0	0	0	3	38.6	25.5			indirectly	indirectly	no
2010-04-01	Gijón	BOS-GAS 130	2	0	0	0	2	32.2	27			indirectly	indirectly	no
2010-04-01	Gijón	MNCN 15.05/75175	2	?	?	?	1	33.7				indirectly	not possible; limits of home scars blurred	no
2010-04-01	Gijón	BOS-GAS 126	2	0	0	1	1	34.85	34.85			indirectly	indirectly	no
2012-09-01	O Grove	C-d-30	5	2	2	0	1	30.95	30.95	16.1	14.91	directly	directly	yes
2012-09-01	O Grove	C-d-35	2	0	1	0	1	27.05	27.05	8.9	17.975	directly	directly	yes
2012-09-01	O Grove	C-d-37	2	0	0	1	1	27.85	27.85		20.975	directly	directly	no
2012-09-01	O Grove	C-d-39	2	1	0	0	1	18.35	18.35		12.675	directly	directly	no
2012-09-01	O Grove	C-d-41	2	0	0	1	1	26	26		20.45	directly	directly	no
2012-09-01	O Grove	C-d-44	3	0	1	1	1	23.6	23.6	13.4	18.1833	directly	directly	yes
2012-09-01	O Grove	C-d-46	2	0	1	0	1	24.4	24.4	14.5	19.45	directly	directly	yes
2012-09-01	O Grove	C-d-48	3	0	2	0	1	23	23	13	14.6667	directly	directly	yes
2012-09-01	O Grove	C-d-51	2	0	1	0	1	28.5	28.5	15.85	22.175	directly	directly	yes
2012-09-01	O Grove	C-d-53	3	0	1	1	1	17.7	17.7	10	14.2	directly	directly	yes
2012-09-01	O Grove	C-d-56	2	0	1	0	1	26.307	26.31	10	18.525	directly	directly	yes
2012-09-01	O Grove	C-d-58	2	0	1	0	1	18.8	18.8	11.2	15	directly	directly	yes
2012-09-01	O Grove	C-d-73	2	0	1	1	0	21.15			14.425	directly	directly	no
2012-09-01	O Grove	C-d-79	3	1	1	0	1	29	29	14.05	16.0167	directly	directly	yes
2012-09-01	O Grove	C-d-82	6	3	1	1	1	31.77	31.77	20.25	16.8743	directly	directly	yes
2012-09-01	O Grove	C-d-60	2	0	1	0	1	26.5	26.5	12.55	19.525	directly	directly	yes
2012-09-01	O Grove	C-d-104	4	0	1	1	2	44.1	33.15	12.8	29.95	directly	directly	yes
2012-09-01	O Grove	C-d-120	5	0	3	1	1	34.4	34.4	15.4	18.82	indirectly	indirectly	yes
2012-09-01	O Grove	C-d-122	5	0	2	1	2	42.6	31	20.2	22.8	indirectly	indirectly	yes
2016-04-01	O Grove	cd-160	3	0	1	0	2	31.85	28.6	12	24.15	directly	directly	yes
2016-04-01	O Grove	cd-164	3	0	1	0	2	35.1	23.4	10.45	22.9833	directly	directly	yes
2016-04-01	O Grove	cd-151	3	0	0	0	3	39.25	24.95		31.25	directly	directly	no
2016-04-01	O Grove	cd-156	2	0	0	0	2	39	24.7		31.85	directly	directly	no
2016-04-01	O Grove	cd-146	5	?	3	?	1	32.55	32.55			directly	directly	no	one hitchhiker lost
2016-04-01	O Grove	cd-168	2	?	?	?	1	23.5	23.5		18.4	directly	directly	no	hitchhiker decomposed
