# Supplementary material for: The alien slipper limpet Crepipatella dilatata (Lamarck, 1819) in northern Spain: A multidisciplinary approach to its taxonomic identification and invasive biology
Source: PLoS One. 2018 Oct 30;13(10):e0205739. doi: 10.1371/journal.pone.0205739 (PMC6207300; doi:10.1371/journal.pone.0205739)
Supplement: S3 Dataset — (XLS) [file pone.0205739.s003.xls]

## Sheet: Hoja1
indentity code/voucher number	Shell length (mm)	sexual category	site	date	observations
Cd-01	27.6	female	El Arbeyal (Gijón)	2010-04-01
BOS-GAS 128	24.3	female	El Arbeyal (Gijón)	2010-04-01
BOS-GAS 129	20	intersex	El Arbeyal (Gijón)	2010-04-01
Cd-04	40	female	El Arbeyal (Gijón)	2010-04-01
Cd-05	26.2	female	El Arbeyal (Gijón)	2010-04-01
BOS GAS 155	9.45	male	El Arbeyal (Gijón)	2010-04-01
Cd-07	14.35	male	El Arbeyal (Gijón)	2010-04-01
BOS-GAS 132	20.2	female	El Arbeyal (Gijón)	2010-04-01
Cd-09	36.25	female	El Arbeyal (Gijón)	2010-04-01
BOS-GAS 110	28.4	female	El Arbeyal (Gijón)	2010-04-01
BOS-GAS 125	18.4	male	El Arbeyal (Gijón)	2010-04-01
Cd-12	12.35	male	El Arbeyal (Gijón)	2010-04-01
Cd-13	18.35	female	El Arbeyal (Gijón)	2010-04-01
Cd-14	42.7	female	El Arbeyal (Gijón)	2010-04-01
BOS GAS 152	15.85	male	El Arbeyal (Gijón)	2010-04-01
BOS-GAS 151	16.5	intersex	El Arbeyal (Gijón)	2010-04-01
juvenile 1	2	juvenile	El Arbeyal (Gijón)	2010-04-01
juvenile 2	2	juvenile	El Arbeyal (Gijón)	2010-04-01
juvenile 3	1.9	juvenile	El Arbeyal (Gijón)	2010-04-01
juvenile 4	1.9	juvenile	El Arbeyal (Gijón)	2010-04-01
lost	36	female	El Arbeyal (Gijón)	2010-04-01
lost	33	female	El Arbeyal (Gijón)	2010-04-01
C-d-19	34	female	El Arbeyal (Gijón)	2010-04-01
C-d-17	25.45	female	El Arbeyal (Gijón)	2010-04-01
BOS-GAS 124	23.6	female	El Arbeyal (Gijón)	2010-04-01
BOS-GAS 126	34.85	female	El Arbeyal (Gijón)	2010-04-01
BOS-GAS 127	22.15	female	El Arbeyal (Gijón)	2010-04-01
MNCN 15.05/75176	38.6	female	El Arbeyal (Gijón)	2010-04-01
C-d-23	28	female	El Arbeyal (Gijón)	2010-04-01
BOS-GAS 130	32.2	female	El Arbeyal (Gijón)	2010-04-01
C-d-25	1.87	juvenile	El Arbeyal (Gijón)	2010-04-01
MNCN 15.05/75175	33.7	female	El Arbeyal (Gijón)	2010-04-01
BOS-GAS 112	5.48	juvenile	El Arbeyal (Gijón)	2012-10-02
BOS GAS 158	10.9	male	El Arbeyal (Gijón)	2012-10-02
BOS GAS 144	11.9	male	El Arbeyal (Gijón)	2012-10-02
BOS GAS 149	33.6	female	El Arbeyal (Gijón)	2010-04-01
C-d-90	29.65	female	El Arbeyal (Gijón)	2010-04-01
BOS GAS 154	30.85	female	El Arbeyal (Gijón)	2010-04-01
BOS-GAS 111	26.95	female	El Arbeyal (Gijón)	2010-04-01
BOS-GAS 109	30.4	female	El Arbeyal (Gijón)	2010-04-01
BOS-GAS 114	34.35	female	El Arbeyal (Gijón)	2010-04-01
BOS-GAS 113	36.8	female	El Arbeyal (Gijón)	2010-04-01
BOS GAS 156	22.9	female	El Arbeyal (Gijón)	2010-04-01
C-d-97	36.3	female	El Arbeyal (Gijón)	2010-04-01
BOS GAS 147	18.3	intersex	El Arbeyal (Gijón)	2010-04-01
BOS GAS 145	31.7	female	El Arbeyal (Gijón)	2010-04-01
BOS GAS 153	26	female	El Arbeyal (Gijón)	2010-04-01
BOS GAS 150	23.9	female	El Arbeyal (Gijón)	2010-04-01
BOS GAS 146	21.9	intersex	El Arbeyal (Gijón)	2010-04-01
BOS GAS 148	20	male	El Arbeyal (Gijón)	2010-04-01
Cd-30	30.95	female	O Grove	2012-09-16
C-d-31	16.1	male	O Grove	2012-09-16
C-d-32	13.5	male	O Grove	2012-09-16
C-d-33	7.125	juvenile	O Grove	2012-09-16
C-d-34	6.875	juvenile	O Grove	2012-09-16
C-d-35	27.05	female	O Grove	2012-09-16
C-d-36	8.9	male	O Grove	2012-09-16
C-d-37	27.85	female	O Grove	2012-09-16
C-d-38	14.1	intersex	O Grove	2012-09-16
C-d-39	18.35	female	O Grove	2012-09-16
C-d-40	7	juvenile	O Grove	2012-09-16
C-d-41	26	female	O Grove	2012-09-16
C-d-42	14.9	intersex	O Grove	2012-09-16
C-d-43	13.4	male	O Grove	2012-09-16
C-d-44	23.6	female	O Grove	2012-09-16
C-d-45	17.55	intersex	O Grove	2012-09-16
C-d-46	24.4	female	O Grove	2012-09-16
C-d-47	14.5	male	O Grove	2012-09-16
C-d-48	23	female	O Grove	2012-09-16
C-d-49	13	male	O Grove	2012-09-16
C-d-50	8	male	O Grove	2012-09-16
C-d-51	28.5	female	O Grove	2012-09-16
C-d-52	15.85	male	O Grove	2012-09-16
C-d-53	17.7	female	O Grove	2012-09-16
C-d-54	14.9	no data	O Grove	2012-09-16
C-d-55	10	male	O Grove	2012-09-16
C-d-56	26.3	female	O Grove	2012-09-16
C-d-57	10	male	O Grove	2012-09-16
C-d-58	18.8	no data	O Grove	2012-09-16	partially decomposed
C-d-59	11.2	male	O Grove	2012-09-16
C-d-60	26.5	female	O Grove	2012-09-16
C-d-61	13.3	male	O Grove	2012-09-16
BOS GAS 137	25.8	female	O Grove	2012-09-16
BOS GAS 136	24.7	female	O Grove	2012-09-16
C-d-64	23	female	O Grove	2012-09-16
BOS GAS 135	19.4	female	O Grove	2012-09-16
C-d-66	18.8	female	O Grove	2012-09-16
C-d-67	14.4	intersex	O Grove	2012-09-16
C-d-68	13.15	male	O Grove	2012-09-16
C-d-69	9.2	male	O Grove	2012-09-16
C-d-70	3.8	juvenile	O Grove	2012-09-16
C-d-71	5.8	juvenile	O Grove	2012-09-16
C-d-72	9.4	male	O Grove	2012-09-16
C-d-73	21.15	intersex	O Grove	2012-09-16
C-d-74	7.7	juvenile	O Grove	2012-09-16
C-d-75	14.1	intersex	O Grove	2012-09-16
C-d-76	5.5	juvenile	O Grove	2012-09-16
BOS GAS 138	13	male	O Grove	2012-09-16
C-d-78	6.1	juvenile	O Grove	2012-09-16
C-d-79	29	female	O Grove	2012-09-16
C-d-80	14.05	male	O Grove	2012-09-16
C-d-81	5	juvenile	O Grove	2012-09-16
C-d-82	31.77	female	O Grove	2012-09-16
C-d-83	24.5	intersex	O Grove	2012-09-16
C-d-84	4.4	juvenile	O Grove	2012-09-16
C-d-85	4	juvenile	O Grove	2012-09-16
C-d-86	20.25	male	O Grove	2012-09-16
C-d-87	9.2	juvenile	O Grove	2012-09-16
C-d-88	24	intersex	O Grove	2012-09-16
C-d-104	44.1	female	O Grove	2012-09-16
C-d-105	33.15	female	O Grove	2012-09-16
C-d-106	29.75	intersex	O Grove	2012-09-16
C-d-107	12.8	male	O Grove	2012-09-16
C-d-108	19.85	female	O Grove	2012-09-16
C-d-109	5.7	juvenile	O Grove	2012-09-16
C-d-110	18.7	female	O Grove	2012-09-16
C-d-111	7.2	juvenile	O Grove	2012-09-16
C-d-112	11.25	male	O Grove	2012-09-16
C-d-113	12.6	male	O Grove	2012-09-16
C-d-114	7.55	no data	O Grove	2012-09-16	lost
C-d-115	26.3	female	O Grove	2012-09-16
C-d-116	29.2	female	O Grove	2012-09-16
C-d-117	30.2	female	O Grove	2012-09-16
C-d-118	12.2	male	O Grove	2012-09-16
C-d-119	18	intersex	O Grove	2012-09-16
C-d-120	34.4	female	O Grove	2012-09-16
C-d-121	10.9	male	O Grove	2012-09-16
C-d-122	42.6	female	O Grove	2012-09-16
C-d-123	9.25	male	O Grove	2012-09-16
C-d-125	30.9	female	O Grove	2012-09-16
C-d-126	2.6	juvenile	O Grove	2012-09-16
C-d-127	5.1	juvenile	O Grove	2012-09-16
C-d-128	5.4	juvenile	O Grove	2012-09-16
C-d-129	6.8	juvenile	O Grove	2012-09-16
C-d-130	5.8	juvenile	O Grove	2012-09-16
C-d-131	7.3	juvenile	O Grove	2012-09-16
C-d-132	7.5	juvenile	O Grove	2012-09-16
C-d-133	8.9	male	O Grove	2012-09-16
C-d-134	9	male	O Grove	2012-09-16
C-d-135	13.9	male	O Grove	2012-09-16
C-d-136	17.85	female	O Grove	2012-09-16
C-d-137	18.2	no data	O Grove	2012-09-16	decomposed
C-d-138	17	male	O Grove	2012-09-16
C-d-139	18	female	O Grove	2012-09-16
C-d-140	12.3	male	O Grove	2012-09-16
cd-141	11.6	intersex	O Grove	2016-04-01
cd-142	7.55	male	O Grove	2016-04-01
cd-143	25.85	female	O Grove	2016-04-01
cd-144	20.1	intersex	O Grove	2016-04-01
cd-145	15.25	female	O Grove	2016-04-01
cd-146	32.55	female	O Grove	2016-04-01
cd-147	8.5	male	O Grove	2016-04-01
cd-148	10.9	male	O Grove	2016-04-01
cd-149	9.3	male	O Grove	2016-04-01
cd-150		no data	O Grove	2016-04-01	escaped
cd-151	39.25	female	O Grove	2016-04-01
cd-152	24.95	female	O Grove	2016-04-01
cd-153	29.55	female	O Grove	2016-04-01
cd-154	no data	female	O Grove	2016-04-01	crached shell
cd-155	34.9	female	O Grove	2016-04-01
cd-156	39	female	O Grove	2016-04-01
cd-157	24.7	female	O Grove	2016-04-01
cd-158	20.55	female	O Grove	2016-04-01
cd-159	19.6	female	O Grove	2016-04-01
cd-160	31.85	female	O Grove	2016-04-01
cd-161	28.6	female	O Grove	2016-04-01
ZA CRE DIL 5/1	12	male	O Grove	2016-04-01
cd-162	27	female	O Grove	2016-04-01
cd-163	12.25	male	O Grove	2016-04-01
cd-164	35.1	female	O Grove	2016-04-01
cd-165	23.4	female	O Grove	2016-04-01
cd-166	17.55	intersex	O Grove	2016-04-01
cd-167	10.45	male	O Grove	2016-04-01
cd-168	23.5	female	O Grove	2016-04-01
ZA CRE DIL 6	13.3	no data	O Grove	2016-04-01	decomposed
