# Supplementary material for: The alien slipper limpet Crepipatella dilatata (Lamarck, 1819) in northern Spain: A multidisciplinary approach to its taxonomic identification and invasive biology
Source: PLoS One. 2018 Oct 30;13(10):e0205739. doi: 10.1371/journal.pone.0205739 (PMC6207300; doi:10.1371/journal.pone.0205739)
Supplement: S4 Dataset — (XLSX) [file pone.0205739.s004.xlsx]

## Sheet: Hoja1
site	brood code	female size (mm)	egg capsule size (mm)
El Arbeyal	CR-01	40	4.4
El Arbeyal	CR-01	40	3.76
El Arbeyal	CR-01	40	3.84
El Arbeyal	CR-01	40	3.92
El Arbeyal	CR-01	40	4.08
El Arbeyal	CR-01	40	3.76
El Arbeyal	CR-01	40	4.08
El Arbeyal	CR-01	40	1.76
El Arbeyal	CR-02	29	4.08
El Arbeyal	CR-02	29	3.76
El Arbeyal	CR-02	29	4.48
El Arbeyal	CR-02	29	3.36
El Arbeyal	CR-02	29	3.92
El Arbeyal	CR-02	29	4.16
El Arbeyal	CR-02	29	4.4
El Arbeyal	CR-02	29	4.56
El Arbeyal	CR-03	27	3.92
El Arbeyal	CR-03	27	3.76
El Arbeyal	CR-03	27	3.12
El Arbeyal	CR-03	27	3.76
El Arbeyal	CR-03	27	3.36
El Arbeyal	CR-03	27	2.8
El Arbeyal	CR-03	27	3.36
El Arbeyal	CR-03	27	3.36
El Arbeyal	CR-04	21	2.48
El Arbeyal	CR-04	21	2.56
El Arbeyal	CR-04	21	2.8
El Arbeyal	CR-04	21	2.56
El Arbeyal	CR-04	21	2.72
El Arbeyal	CR-04	21	2.48
El Arbeyal	CR-04	21	2.56
El Arbeyal	CR-04	21	2.56
El Arbeyal	CR-05	23	2.96
El Arbeyal	CR-05	23	2.4
El Arbeyal	CR-05	23	3.2
El Arbeyal	CR-05	23	3.2
El Arbeyal	CR-05	23	3.12
El Arbeyal	CR-05	23	3.44
El Arbeyal	CR-05	23	3.28
El Arbeyal	CR-05	23	3.28
El Arbeyal	CR-06	33	4.16
El Arbeyal	CR-06	33	4.24
El Arbeyal	CR-06	33	4.24
El Arbeyal	CR-06	33	4.32
El Arbeyal	CR-06	33	4.8
El Arbeyal	CR-06	33	4.4
El Arbeyal	CR-06	33	3.44
El Arbeyal	CR-06	33	4.24
El Arbeyal	CR-09	30	4.88
El Arbeyal	CR-09	30	3.6
El Arbeyal	CR-09	30	4.08
El Arbeyal	CR-09	30	4.4
El Arbeyal	CR-09	30	4.48
El Arbeyal	CR-09	30	5.12
El Arbeyal	CR-09	30	3.52
El Arbeyal	CR-09	30	4.64
El Arbeyal	CR-10	38	4.72
El Arbeyal	CR-10	38	4.4
El Arbeyal	CR-10	38	4.72
El Arbeyal	CR-10	38	3.92
El Arbeyal	CR-10	38	4.4
El Arbeyal	CR-10	38	4.4
El Arbeyal	CR-10	38	4.08
El Arbeyal	CR-10	38	4.72
El Arbeyal	CR-15	24	3.36
El Arbeyal	CR-15	24	3.52
El Arbeyal	CR-15	24	3.2
El Arbeyal	CR-15	24	3.28
El Arbeyal	CR-15	24	3.28
El Arbeyal	CR-15	24	3.2
El Arbeyal	CR-15	24	3.04
El Arbeyal	CR-15	24	3.36
El Arbeyal	CR-16	27.3	3.44
El Arbeyal	CR-16	27.3	3.28
El Arbeyal	CR-16	27.3	3.28
El Arbeyal	CR-16	27.3	3.6
El Arbeyal	CR-16	27.3	3.28
El Arbeyal	CR-16	27.3	3.68
El Arbeyal	CR-16	27.3	3.52
El Arbeyal	CR-16	27.3	2.72
O Grove	CD-30	30.95	3.33
O Grove	CD-30	30.95	3.52
O Grove	CD-30	30.95	3.3
O Grove	CD-30	30.95	3.41
O Grove	CD-30	30.95	3.46
O Grove	CD-30	30.95	3.44
O Grove	CD-30	30.95	3.52
O Grove	CD-30	30.95	3.2
O Grove	Cd-120	34.4	3.9
O Grove	Cd-120	34.4	2.7
O Grove	Cd-120	34.4	3.9
O Grove	Cd-120	34.4	3.3
O Grove	Cd-120	34.4	3.6
O Grove	Cd-120	34.4	3.28
O Grove	Cd-120	34.4	3.04
O Grove	Cd-120	34.4	3.2
O Grove	CD-122	42.6	3.68
O Grove	CD-122	42.6	3.44
O Grove	CD-122	42.6	3.44
O Grove	CD-122	42.6	3.68
O Grove	CD-122	42.6	3.6
O Grove	CD-122	42.6	3.76
O Grove	CD-122	42.6	3.76
O Grove	CD-122	42.6	3.6
O Grove	CD-122	42.6	3.38
O Grove	CD-122	42.6	3.44
O Grove	CD-105	33.15	3.76
O Grove	CD-105	33.15	4.16
O Grove	CD-105	33.15	4
O Grove	CD-105	33.15	4.24
O Grove	CD-105	33.15	3.92
O Grove	CD-105	33.15	3.68
O Grove	CD-105	33.15	3.84
O Grove	CD-105	33.15	4
O Grove	CD-117	30.8	3.6
O Grove	CD-117	30.8	3.68
O Grove	CD-117	30.8	3.76
O Grove	CD-117	30.8	3.61
O Grove	CD-117	30.8	3.6
O Grove	loose egg capsule	?	2.96
O Grove	loose egg capsule	?	3.2
O Grove	loose egg capsule	?	5.6
O Grove	loose egg capsule	?	5.6
O Grove	loose egg capsule	?	5.28
O Grove	loose egg capsule	?	5.44
O Grove	loose egg capsule	?	2
O Grove	loose egg capsule	?	2.08
O Grove	loose egg capsule	?	2
