# Supplementary material for: The alien slipper limpet Crepipatella dilatata (Lamarck, 1819) in northern Spain: A multidisciplinary approach to its taxonomic identification and invasive biology
Source: PLoS One. 2018 Oct 30;13(10):e0205739. doi: 10.1371/journal.pone.0205739 (PMC6207300; doi:10.1371/journal.pone.0205739)
Supplement: S5 Dataset — Abbreviations: e = eggs or unshelled embryos in early non feeding stages; j = juvenile; ne = nurse eggs; pv = pediveliger; prevel = preveliger or early feeding stages; ? = female unknown. (XLSX) [file pone.0205739.s005.xlsx]

## Sheet: Hoja1
site	month	year	brood code	female size (mm)	egg capsules/brood	capsule code	eggs/egg capsule	viable embryo/egg capsule	mean viable embryo/capsule	viable embryos/brood	fecundity	content	fixation problems	fecundity estimate
El Arbeyal	April	2010	CR-01	40	21							e	yes	no
El Arbeyal	April	2010	CR-02	29	18							e	yes	no
El Arbeyal	April	2010	CR-03	27	17	1		13		272		j/pv and ne	yes	no
El Arbeyal	April	2010	CR-03			2		19				j/pv and ne	yes	no
El Arbeyal	April	2010	CR-04	21	15	3		6		112.5		pv and ne	yes	no
El Arbeyal	April	2010	CR-04			4		9				pv and ne	yes	no
El Arbeyal	April	2010	C-R-05	23	17							e	yes
El Arbeyal	April	2010	C-R-06	33	22	5		15		396		pv and ne	yes	no
El Arbeyal	April	2010	C-R-06			6		21				pv and ne	yes	no
El Arbeyal	April	2010	C-R-07	23	16							e	yes
El Arbeyal	April	2010	C-R-09	30	23							e	yes
El Arbeyal	April	2010	C-R-10	38	19							no data
El Arbeyal	April	2010	C-R-12	21	19	7		11		313.5		pv and ne	yes	no
El Arbeyal	April	2010	C-R-12			8		22				pv and ne	yes	no
El Arbeyal	April	2010	C-R-15	24	10							no data
El Arbeyal	April	2010	C-R-16	27.3	15							no data
El Arbeyal	April	2010	C-R-11	?	9	9		7		81		pv and ne	yes	no
El Arbeyal	April	2010	C-R-11	?		10		11				pv and ne	yes	no
El Arbeyal	April	2010	C-R-13	?	19							no data
El Arbeyal	April	2010	C-R-14	?	15	11		26		307.5		j and e	yes	no
El Arbeyal	April	2010	C-R-14	?		12		15				j and e	yes	no
El Arbeyal	April	2010	CR-00	?		13		10				pv and ne	yes	no
El Arbeyal	April	2010	CR-00	?		15		17				pv and ne	yes	no
O Grove	September	2012	CD-30	30.95	10	16	503				4975	e	no	yes
O Grove	September	2012	CD-30			17	492					e	no	yes
O Grove	September	2012	CD-120	34.4	9	18		2		18		pv and ne	no	no
O Grove	September	2012	CD-120			19		2				pv and ne	no	no
O Grove	September	2012	CD-120			20		2				pv and ne	no	no
O Grove	September	2012	CD-122	42.6	18	21	780				14247	e	no	yes
O Grove	September	2012	CD-122			22	803					e	no	yes
O Grove	September	2012	CD-105	33.15	20	23	595				12100	e	no	yes
O Grove	September	2012	CD-105			24	730					e	no	yes
O Grove	September	2012	CD-105			25	562					e	no	yes
O Grove	September	2012	CD-105			26	533					e	no	yes
O Grove	September	2012	brood 6	?	7	27	707			35	4949	e	no	yes								0.010255
O Grove	September	2012	brood 6	?		28		5				pv and ne	no	no
O Grove	September	2012	brood 7	?	7	29	945				6727	e	no	yes
O Grove	September	2012	brood 7	?		30	977					e	no	yes
O Grove	September	2012	brood 8	?	13	31	126	5		71.5	1449.5	pv and ne	no	no
O Grove	September	2012	brood 8	?		32	97	6				pv and ne	no	no
O Grove	September	2012	CD-117	30.8	5	33	46	13		55	962.5	pv and ne	no	no
O Grove	September	2012	CD-117	30.8		34	339	10				pv and ne	no	no
O Grove	April	2016	Plos one 3	25.85	20	35		22	19	380		v and ne	no	no
O Grove	April	2016	Plos one 3			36		16				v and ne	no	no
O Grove	April	2016	Plos one 05	19.6	16	37	66				2712	e and dense capsular jelly	no	yes
O Grove	April	2016				38	273					e	no	yes
O Grove	April	2016	Plos one 07/F	32.55	20	39		30	28.5	570		v and ne	no	no
O Grove	April	2016	Plos one 07/F			40		27				v and ne	no	no
O Grove	April	2016	plos one 9	20.55	14							e and dense capsular jelly	no	no							eggs impossible to count
O Grove	April	2016	plos one 10	34.9	26	41		20	25	650		v and ne	no	no
O Grove	April	2016				42		30				v and ne	no	no
O Grove	April	2016	cd-151	39.25	27	43		28	26.5	715.5		v, prevel and ne
O Grove	April	2016	cd-151			44		25				v and ne
O Grove	April	2016	cd-152	24.95	10	45		16	19	190		v and ne	no	no							some segmented eggs
O Grove	April	2016	cd-152			46		22				v and ne	no	no							some segmented eggs
O Grove	April	2016	cd-153	29.55								6 juveniles under shell
O Grove	April	2016	cd-154	21.304	20	47		12	14.5	290		v and ne + dense jelly
O Grove	April	2016	cd-154			48		17				v, prevel and ne + dense jelly
O Grove	April	2016	cd-156	39	26	49	548				16042	prevel and e		yes
O Grove	April	2016	cd-156			50	686					prevel and e		yes
O Grove	April	2016	cd-157	24.7	16	51		7	8.5	136		pv and ne
O Grove	April	2016	cd-157			52		10				pv and ne
O Grove	April	2016	cd-160	31.85	19							e and dense capsular jelly	no	no							eggs imposibble to count
O Grove	April	2016	cd-161	28.6	20								yes	no
O Grove	April	2016	cd-162	27	24	53		13	11.5	276		pv and dense capsular jelly	no	no
O Grove	April	2016	cd-162			54		10				pv and dense capsular jelly	no	no
O Grove	April	2016	cd-164	35.1								e and dense capsular jelly	yes	no
O Grove	April	2016	cd-165	23.4		56		4	3.5			pv and ne	yes	no
O Grove	April	2016	cd-165			57		3				pv and ne	yes	no
O Grove	April	2016	cd-168	23.5	15								yes	no
